# Supplementary material for: Does Exposure to Ambient Air Pollution Affect Gestational Age and Newborn Weight?—A Systematic Review
Source: Healthcare (Basel). 2024 Jun 11;12(12):1176. doi: 10.3390/healthcare12121176 (PMC11203000; doi:10.3390/healthcare12121176)
Supplement: Supplementary file 1 [file healthcare-12-01176-s001.zip]

Archive with 2 entries (2 files):
- healthcare-3018772-S2.pdf
- Supplementary Table S1 PRISMA checklist.pdf
